# Supplementary material for: Evaluation of Histone Demethylase Inhibitor ML324 and Acyclovir against Cyprinid herpesvirus 3 Infection
Source: Viruses. 2023 Jan 5;15(1):163. doi: 10.3390/v15010163 (PMC9863241; doi:10.3390/v15010163)
Supplement: Supplementary file 1 [file viruses-15-00163-s001.zip]

Archive with 1 entries (1 files):
- viruses-2070919-supplementary.pdf
